# Supplementary material for: Spontaneous formation of nanoparticles on electrospun nanofibres
Source: Nat Commun. 2018 Nov 9;9:4740. doi: 10.1038/s41467-018-07243-5 (PMC6226441; doi:10.1038/s41467-018-07243-5)
Supplement: Supplementary file 3 — Source Data [file 41467_2018_7243_MOESM3_ESM.xlsx]

## Sheet: Day 0
	Area	Mean	Min	Max	Angle	Length
1	723.154	183.639	91	219.34	167.471	78.715
2	723.154	230.35	211.45	243	95.194	83.724
3	525.93	181.468	144.375	233.148	98.13	55.327
4	723.154	195.645	164.188	225.725	78.69	81.611
5	591.672	223.518	159.5	243	97.125	64.004
6	591.672	212.484	109.375	243	63.435	68.139
7	1117.6	202.512	148.875	227.5	90	125.741
8	460.189	181.017	138.812	214.014	-158.199	50.838
9	657.413	157.7	64.312	217.296	82.875	71.206
10	591.672	209.729	137.75	229.25	180	60.811
11	1183.34	213.819	190.889	243	45	137.599
12	788.896	225.66	201.981	243	127.875	86.76
13	591.672	183.905	138.778	225.023	81.87	62.528
14	525.93	188.847	153.611	217.714	51.34	55.553
15	591.672	214.946	194.25	243	113.199	62.994
16	788.896	207.861	145.052	240.483	99.462	92.526
17	920.378	188.425	169.167	214.566	-141.34	103.834
18	657.413	174.051	63	220.075	130.601	74.078
19	591.672	198.58	134.389	243	14.036	66.271
20	657.413	176.236	50.944	216.416	-50.194	71.123
21	525.93	137.25	113.667	170.333	90	56.757
22	986.119	217.557	152.111	243	158.962	113.07
23	460.189	203.492	153.333	243	161.565	51.28
24	460.189	158.647	133	174.289	180	51.369
25	788.896	129.297	66.417	185.856	63.435	91.274
26	591.672	222.558	194.354	241.035	-171.87	63.872
27	657.413	243	243	243	0	72.973
28	657.413	193.082	153.5	209.833	180	75.724
29	723.154	184.117	57.667	235.511	108.435	79.489
30	460.189	168.761	60.5	243	170.538	47.007
31	788.896	171.929	124.667	212.803	56.31	91.113
32	460.189	152.429	98	188.593	38.66	51.084
33	854.637	202.579	144.361	233.236	-124.992	99.753
34	723.154	193.995	123.5	233.417	150.945	79.5
35	723.154	204.777	160.165	243	53.13	82.712
36	525.93	204.331	60.75	235.176	90	52.742
37	723.154	195.181	140.452	233.52	-168.69	79.158
38	723.154	141.01	62.75	187.219	36.87	80.725
39	591.672	175.256	126.047	215.656	60.255	67.106
40	525.93	149.36	97.688	197.679	90	54.73
41	657.413	190.425	113	218.25	180	72.973
42	723.154	138.133	42.25	190.71	95.711	79.469
43	525.93	144.547	107	179	-164.055	58.503
44	525.93	145.765	115.688	196.37	-171.87	56.065
45	591.672	192.659	153.188	243	7.125	61.114
46	788.896	167.917	92.188	237.502	158.199	86.238
47	591.672	166.115	102.195	211.484	39.806	62.048
48	591.672	181.364	120.648	221.406	144.462	67.473
49	723.154	155.348	88.312	205.413	174.289	83.724
50	591.672	178.808	135.75	205.722	135	68.859
51	657.413	209.935	175.417	243	130.601	71.895
52	525.93	212.004	179.25	243	63.435	58.081
53	657.413	184.797	113.125	228.728	159.444	74.367
54	657.413	220.511	199.25	243	180	75.027
55	657.413	178.298	124.971	225.653	-173.66	75.437
56	525.93	197.762	152	233.523	123.69	57.369
57	1117.6	171.299	106	229.617	-142.431	130.141
58	657.413	168.789	100.5	243	-144.462	73.45
59	920.378	195.269	162.231	240.378	153.435	105.191
60	920.378	190.116	156.868	243	138.013	103.239
61	591.672	171.356	97.5	232.656	129.806	63.131
62	460.189	215.083	187.229	243	153.435	47.147
63	525.93	207.827	187.601	229.339	-156.801	58.923
64	920.378	200.133	139.25	243	180	105.581
65	657.413	204.616	175.944	238.833	139.399	76.303
66	657.413	214.574	177.556	233.194	122.005	69.187
67	854.637	109.678	58.371	167.488	-114.444	100.66
68	788.896	179.449	68.062	243	-174.806	89.396
69	854.637	215.747	145.875	243	-145.008	101.209
70	591.672	185.08	124	233.07	104.036	67.988
71	723.154	220.861	196.5	238.05	101.31	82.313
72	591.672	217.747	178	233.375	-140.194	63.326
73	1314.83	186.486	126.763	240.579	-40.601	152.364
74	723.154	207.233	141.833	241.577	84.289	80.289
75	854.637	209.473	135	238.75	114.444	95.488
76	591.672	189.736	111.278	243	125.538	67.134
77	394.448	189.639	162.5	218.378	-158.199	42.947
78	460.189	193.357	101.75	236.775	161.565	49.578
79	788.896	224.89	171.5	240.485	116.565	88.242
80	788.896	222.135	172.389	241.217	150.945	85.851
81	525.93	190.626	134.667	216.082	153.435	54.391
82	657.413	199.89	152.735	236.811	139.399	74.324
83	657.413	216.95	187.506	243	108.435	74.814
84	657.413	191.974	53.417	226.5	180	75.724
85	854.637	201.851	150.111	239.874	175.236	93.282
86	394.448	173.548	51.333	224.22	158.199	44.574
87	525.93	173.62	79.227	234.694	81.87	58.171
88	591.672	184.685	168.667	194.25	180	64.865
89	723.154	216.371	172.32	242.047	168.69	77.122
90	657.413	198.872	118.139	241.315	-82.875	68.932
91	657.413	204.958	171.694	237.722	108.435	71.468
92	460.189	197.79	160.833	226.944	141.34	50.273
93	591.672	189.87	143.417	221.593	-104.036	65.384
94	723.154	212.553	171.88	235.44	-174.806	84.662
95	788.896	226.486	155.5	243	95.711	88.211
96	591.672	206.84	178.333	228.465	90	62.177
97	657.413	231.425	212.167	243	-173.66	72.647
98	460.189	171.72	92.75	200.052	180	50.018
99	788.896	192.817	139.5	220.583	-135	91.812
100	854.637	200.774	165.833	218.988	-135	99.377
101	723.154	236.297	184.667	244.047	167.471	77.394
102	591.672	215.721	176.833	239.083	150.255	64.072
103	920.378	213.851	178.75	237.874	-104.036	105.249
104	788.896	227.183	169.444	239.364	164.745	92.447
105	854.637	230.179	198.833	241.462	-111.801	93.722
106	657.413	196.506	132	230.556	-49.399	70.814
107	723.154	181.385	135	220.333	-147.995	79.489
108	525.93	121.044	55.556	145.163	-123.69	60.736
109	591.672	141.636	97.384	173.028	-159.444	64.086
						19.8453

## Sheet: Day 3
	Area	Mean	Min	Max	Angle	Length
2	12444.8	18	18	18	0	1000
3	2848.81	99.851	65	122	-3.18	220.748
4	2998.75	151.542	89.579	225.772	3.013	233.225
5	2998.75	218.233	160.444	243	0	236.77
6	2099.12	243	243	243	0	163.265
7	1799.25	202.451	160.727	243	-4.764	139.315
8	1799.25	100.691	51.562	117.369	-90	130.111
9	2099.12	155.194	65.239	230.276	-77.005	159.095
10	1799.25	174.544	86.562	235.765	-26.565	132.881
11	1949.19	170.73	120.042	243	-18.435	151.027
12	4198.25	153.202	42.25	228.574	-72.255	327.372
13	3448.56	93.16	58.45	132.989	-155.772	266.401
14	2249.06	182.968	100.167	228.925	-59.744	172.204
15	2399	157.668	68	234.193	-45	187.799
16	2548.94	178.97	119.208	243	-161.565	196.862
17	2998.75	139.376	72.024	206.686	-98.973	238.575
18	1049.56	148.008	105.729	229.106	-99.462	75.758
19	1799.25	121.503	57.5	203.571	-146.31	134.415
20	1949.19	153.258	39.583	215.667	-63.435	142.405
21	1949.19	171.873	129.308	220.169	-118.61	151.516
22	1949.19	166.533	114.157	216.236	37.875	142.857
23	1799.25	99.46	58.034	130.417	-119.055	129.604
24	2249.06	129.024	53.089	212.167	-143.973	169.584
25	1649.31	175.832	109.24	239.235	-6.34	116.688
26	2399	157.184	109.71	217.247	118.301	179.363
27	2399	193.384	148.4	243	-160.346	180.223
28	2249.06	94.29	45.5	102.83	0	168.367
29	1799.25	118.839	46.498	200.043	-79.695	129.282
30	2249.06	183.527	135.49	243	-129.289	174.033
31	1349.44	163.154	106.333	243	97.125	97.298
32	4348.19	148.093	61.455	214.583	-104.534	339.586
33	3298.63	114.988	59.667	217.914	-122.905	251.956
34	2848.81	170.729	115.667	243	33.69	225.868
35	1949.19	129.058	37.167	195.632	-30.964	149.105
36	3298.63	117.944	69.833	206.611	-125.218	256.738
37	4348.19	126.939	52.674	175.778	-114.775	344.39
38	1799.25	151.108	51.278	229.742	-68.199	134.956
39	1799.25	169.168	31.472	231.649	-56.31	139.27
40	1499.38	163.785	112.333	243	130.601	109.826
41	1949.19	159.843	55.222	203.722	-52.125	150.205
42	1949.19	146.189	93	196.145	-61.39	145.3
43	2399	171.155	94.627	243	-109.654	178.125
44	2249.06	85.881	50.015	132.383	-120.256	177.457
45	2249.06	141.209	51.215	209.5	-131.987	165.96
46	1199.5	171.727	131.929	213.833	141.34	80.009
47	1649.31	136.797	79.167	164.062	-45	118.332
48	1799.25	151.131	117.959	233.996	142.125	133.888
49	2399	148.286	103.671	194.313	-58.392	187.6
50	2698.88	161.562	111.333	212.472	-61.928	210.847
51	2099.12	154.434	90.651	226.306	94.399	157.262
52	2399	159.81	53.333	243	86.186	187.799
53	1499.38	160.772	112	201.739	135	106.943
54	2998.75	176.165	78.222	237.269	-57.995	232.635
55	2848.81	95.306	34.431	156.5	47.291	225.416
56	2548.94	47.961	24.444	59.203	-39.806	193.91
57	2698.88	161.656	92.167	243	-38.157	210.085
58	3898.38	173.956	62.019	237.444	-103.496	309.909
59	2099.12	175.799	117.778	238.389	-57.529	164.194
60	2249.06	147.729	61.444	185.333	-90	167.397
61	3298.63	138.318	78.833	198.314	-148.57	254.448
62	1949.19	119.181	56.531	176.667	-135	143.047
63	3298.63	76.105	21.323	122.124	-103.392	258.379
64	2249.06	113.864	44.087	193.813	-138.013	166.01
65	2848.81	181.287	142.778	243	-40.601	225.785
66	2099.12	65.792	33.192	99.25	-131.987	165.142
67	1499.38	189.128	152.048	230.517	-18.435	112.985
68	2548.94	191.143	141.421	239.784	149.036	202
69	1499.38	162.297	89.667	239.299	-83.66	112.263
70	1649.31	156.317	92.444	220.833	143.13	121.527
71	1199.5	150.842	93	206.846	-153.435	82.141
72	1499.38	144.37	22.333	174.5	0	110.223
73	1349.44	135.862	74.562	219.99	-140.194	101.056
74	3298.63	145.909	73.21	212.528	-109.29	260.842
75	4947.94	184.206	126.257	243	1.736	395.966
76	2548.94	189.756	148.67	243	-37.569	195.109
77	2249.06	138.554	74.447	183.476	-120.256	172.904
78	2848.81	163.353	118.556	243	51.843	216.942
79	4648.06	158.381	79.788	243	-122.619	364.524
80	2548.94	175.353	126.927	216.5	-50.194	191.271
81	2698.88	136.247	73.222	201.333	49.764	206.556
82	3748.44	158.941	58.062	243	-123.024	296.811
83	4648.06	183.339	127.276	236.68	131.009	370.553
84	2099.12	163.37	103.097	243	48.013	161.727
85	2099.12	149.805	99.509	214.645	-38.66	153.645
86	2399	181.609	135.244	243	53.13	186.955
87	1649.31	165.691	78.187	243	108.435	118.999
88	4648.06	192.562	154.2	243	-143.13	370.62
89	2399	161.092	91	216.262	53.13	181.254
90	2249.06	180.643	120.778	243	4.086	175.7
91	5697.63	171.237	113.301	228.245	-47.121	459.125
92	3298.63	96.595	57.927	156.088	-133.025	256.884
93	3898.38	182.283	71.444	239.085	-58.241	309.397
94	2548.94	100.689	52.535	141.389	60.255	197.443
95	2998.75	169.071	95.188	239.469	93.18	228.608
96	2399	155.071	80.413	239.744	-151.699	179.22
97	5397.75	182.893	55.222	243	101.634	426.78
98	2698.88	196.453	123.294	243	-83.29	210.115
99	2698.88	191.392	83	243	115.017	211.813
100	2399	185.327	123.672	243	70.346	179.638
101	3298.63	140.962	65.556	198.655	-138.814	255.029
102	2099.12	117.792	41.222	199.68	34.992	154.294
103	2099.12	139.673	82.642	207.136	34.992	155.156
104	3898.38	147.45	93.586	212.139	-124.992	304.972
105	3448.56	199.443	155.221	243	-103.392	264.331
106	2249.06	124.877	50.337	201.375	-111.038	168.451
107	1799.25	156.576	74.51	239.314	37.875	139.143
						76.3192

## Sheet: Day 5
	Area	Mean	Min	Max	Angle	Length
1	3148.68	201.634	160.44	243	-98.531	241.584
2	2548.93	185.852	122.61	235.317	-83.29	200.877
3	2249.05	161.962	126.819	203.673	-120.256	166.464
4	2848.8	184.352	131.796	238.35	123.69	220.748
5	1799.24	187.312	150.477	233.806	74.745	130.775
6	1649.31	148.42	97.4	220	111.801	125.061
7	1049.56	188.206	164.75	230.705	153.435	76.775
8	2848.8	184.943	120	243	77.471	221.256
9	2099.12	165.359	82.5	230.768	155.556	154.068
10	1349.43	175.7	100.5	243	-150.255	101.391
11	2548.93	134.252	58.125	226.664	79.38	198.295
12	1499.37	188.233	112.875	230.139	153.435	104.126
13	2548.93	151.115	87	231.92	61.699	193.269
14	2099.12	198.344	149	243	94.399	157.199
15	1499.37	185.746	115.75	226.583	116.565	113.637
16	1049.56	196.315	156.854	224.656	-18.435	76.53
17	1049.56	178.9	129.312	243	108.435	69.941
18	2998.74	182.053	49.312	241.013	117.897	236.983
19	2249.05	187.015	125.452	232.314	81.87	168.116
20	2249.05	168.283	110.75	237.236	68.962	173.412
21	2548.93	170.999	107.25	243	69.444	197.49
22	2548.93	87.158	69.505	134.133	34.695	196.133
23	2398.99	174.152	55.312	229.576	114.775	179.388
24	2698.86	169.354	89.312	243	30.964	208.028
25	1499.37	200.034	128.625	243	90	113.43
26	1499.37	113.425	76	175.917	-144.462	104.71
27	1349.43	153.174	95.25	194.625	54.462	100.415
28	2249.05	121.235	53.125	196	48.013	165.419
29	1949.18	187.949	146.667	243	-155.556	149.248
30	5397.73	179.35	122.565	235.7	129.174	428.013
31	2548.93	197.847	160.603	237.969	-17.354	201.437
32	3148.68	157.204	81.963	240.225	-3.013	238.81
33	2249.05	139.008	75.5	214.681	59.744	165.318
34	1949.18	160.305	120.296	227.721	141.34	152.679
35	3148.68	138.969	76.794	182.756	63.435	247.343
36	1649.31	125.782	89.111	151.033	45	121.252
37	1499.37	149.444	88	221.057	-40.601	114.012
38	1799.24	171.777	87.25	239.793	5.194	138.061
39	2398.99	199.748	151.9	243	104.931	183.392
40	2099.12	162.128	87.438	206.288	-28.61	159.095
41	1499.37	186.417	39	243	97.125	105.69
42	1799.24	149.299	88.5	231.623	123.69	131.668
43	1799.24	154.494	64.688	222.56	111.801	134.728
44	2398.99	153.017	83.25	216.778	56.31	186.835
45	3448.55	111.144	64.529	187.13	65.772	274.146
46	1499.37	128.685	57.873	191.75	40.601	106.088
47	2998.74	148.352	99	211.316	137.121	227.294
48	4348.17	179.804	119.091	234.147	32.005	343.962
49	2698.86	151.228	96	213.125	52.431	203.91
50	2698.86	199.827	196	202.673	0	205.102
51	2249.05	184.137	136.375	203.062	90	171.456
52	2548.93	185.194	141.389	243	-32.735	195.343
53	1949.18	186.855	95.5	235.637	165.964	149.28
54	2848.8	189.012	144.549	243	-156.371	216.656
55	2398.99	185.492	99.75	237.38	164.055	179.676
56	3598.49	191.5	136.5	243	-169.695	276.291
57	1949.18	132.802	78.549	185.979	48.366	141.115
58	1649.31	165.553	75.75	205.82	139.399	118.165
59	2249.05	150.214	58.938	228.797	120.256	170.689
60	1649.31	126.041	68.25	171.505	60.945	124.611
61	2249.05	170.991	75.688	233.514	143.973	169.808
62	1649.31	161.387	73.875	243	36.87	119.23
63	2698.86	176.639	74.875	224.882	137.49	208.208
64	2398.99	191.541	144.641	240.283	167.905	177.709
65	1949.18	176.019	107.75	243	85.236	144.007
66	1799.24	206.72	90	238.462	90	131.668
67	2249.05	148.604	121.5	164.018	90	174.489
68	2848.8	156.78	106	222.63	29.358	223.301
69	4048.3	199.562	48.125	243	101.31	318.793
70	2398.99	154.556	71.625	243	85.914	177.577
71	2099.12	176.371	126.01	243	32.471	159.095
72	2099.12	198.755	138.917	243	122.471	159.654
73	2249.05	172.357	119.25	230.921	107.103	170.386
74	1649.31	171.839	78.062	238.379	168.69	127.326
75	1799.24	165.284	123.511	204.398	123.69	129.153
76	1949.18	185.715	155	236.472	149.036	141.248
77	1649.31	189.182	138	232.475	90	122.602
78	2249.05	179.669	103.188	240.428	-85.914	174.731
79	1199.49	154.147	99.75	228.367	63.435	89.249
80	1799.24	173.867	101.375	229.779	120.964	140.182
81	2698.86	167.928	79.5	238.616	139.764	204.621
82	1499.37	174.332	127.5	243	122.005	109.735
83	2249.05	175.189	115.798	235.51	82.405	177.21
84	1949.18	175.064	81.667	243	120.964	149.857
85	4048.3	177.384	140.034	243	131.987	315.066
86	1949.18	169.234	72.278	219.148	142.125	142.857
87	3448.55	134.889	41.417	206.65	75.964	263.328
88	2099.12	123.924	54.611	180.603	122.471	157.936
89	2099.12	170.224	91.444	233.126	118.61	155.223
90	1649.31	165.737	74.667	234.417	173.66	120.563
91	1799.24	121.954	88.333	136	90	134.694
92	1499.37	169.983	101.889	227.499	90	114.577
93	3748.42	155.529	66.278	232.611	155.556	291.215
94	2548.93	122.795	66.601	206.125	10.62	200.551
95	2249.05	174.506	107	240.963	85.914	167.657
96	2548.93	170.124	105.277	234.057	150.255	195.343
97	1349.43	171.222	97.111	228.545	-35.538	99.079
98	1799.24	140.654	60.329	211.278	74.745	129.716
99	1499.37	163.086	31.444	213.012	119.745	108.854
100	2548.93	172.384	125.373	233.709	122.735	197.94
101	3298.61	178.637	98	243	81.469	251.635
102	2398.99	176.212	134.625	243	71.565	189.746
103	2548.93	182.407	27.188	243	108.435	199.567
104	2398.99	146.367	75.431	215.431	70.346	179.153
105	2398.99	133.436	93.68	177.26	47.726	186.156
106	2249.05	156.825	113.133	210.082	56.31	176.598
107	3598.49	185.063	53.5	235.5	116.565	277.914
108	1949.18	170.936	137.667	208.206	138.366	141.115
109	2099.12	180.618	90	237.942	128.66	156.392
110	1799.24	158.41	115.82	195.641	-126.87	133.471
111	1799.24	181.5	116.125	239.165	158.199	130.237
112	2548.93	130.09	92.014	174	-135	190.535
113	2249.05	196.625	149.663	243	171.87	170.139
114	2998.74	157.685	75.25	216.623	108.435	231.38
115	3148.68	152.773	66.172	243	-158.749	239.108
116	1649.31	178.39	127.5	225.641	56.31	123.136
117	2398.99	129.217	74.249	201.29	77.905	179.313
118	3148.68	175.342	98.333	225.393	139.086	246.153
119	3598.49	184.477	65.444	243	149.931	280.001
						58.725

## Sheet: Day 7
	Area	Mean	Min	Max	Angle	Length
1	1893.68	161.763	62.59	210.74	75.964	228.819
2	2220.18	209.16	158.051	243	14.036	264.585
3	1567.19	195.498	149.047	235.009	-118.811	182.68
4	2350.78	172.163	129.375	230.769	143.13	280
5	1436.59	204.208	157.312	243	87.397	172.298
6	1893.68	166.943	93	225.304	142.306	222.644
7	2285.48	201.34	166.391	237.84	139.764	276.97
8	1436.59	202.177	149	237.394	-35.218	167.351
9	1501.89	183.572	106	243	155.772	176.138
10	783.594	219.078	194.818	243	158.199	87.033
11	1436.59	167.41	105.776	240.24	-174.56	172.916
12	2154.88	167.914	77.208	243	138.814	257.475
13	2742.58	180.666	127.14	235.838	-120.964	331.226
14	2742.58	198.392	121.233	241.58	-175.815	332.406
15	1958.98	171.07	115.736	240.97	168.311	237.236
16	1958.98	193.865	138.938	242.027	-53.531	235.568
17	2285.48	210.4	171.395	243	-52.431	272.338
18	1436.59	207.166	160.497	243	169.216	170.764
19	1240.69	200.032	131.875	238.615	141.843	149.249
20	848.893	217.553	170.5	243	-175.236	97.724
21	1044.79	160.826	79.125	229.5	148.392	123.348
22	1828.38	128.483	101.778	170.778	-131.987	217.601
23	848.893	179.04	118.151	231.019	122.471	100.301
24	848.893	198.358	150.826	243	155.556	95.805
25	1371.29	161.805	75.202	237.77	-149.534	158.041
26	1501.89	212.712	184.862	240.562	159.146	179.079
27	718.294	214.178	168.822	243	-16.699	80.087
28	1305.99	185.239	115.667	239.556	143.746	154.689
29	1501.89	215.649	181.553	243	-175.03	180.973
30	1436.59	203.781	198.127	214.324	180	172.412
31	2220.18	207.472	176.082	234.818	-47.386	270.704
32	1305.99	172.637	121.667	233.887	117.897	155.437
33	1175.39	184.685	142.374	243	-125.538	134.68
34	1044.79	192.409	108.778	234.667	146.31	117.442
35	1044.79	184.302	158.056	240.373	137.726	121.899
36	1893.68	173.291	113.204	203.82	-140.711	228.004
37	1175.39	165.931	119.364	191.945	-137.49	133.544
38	1893.68	213.488	189.556	243	87.955	226.327
39	2024.28	187.388	115.556	232.467	-118.301	243.38
40	1828.38	220.842	210.111	231.481	180	220.875
41	1632.49	169.774	153.667	177.556	90	196.633
42	1501.89	144.798	49.244	237.397	56.31	176.024
43	1958.98	206.55	166.156	243	159.677	232.666
44	1632.49	165.623	98.931	237.151	-92.291	196.126
45	1175.39	169.456	113.333	231.396	100.008	138.277
46	1567.19	204.024	135.5	239.079	109.983	189.738
47	2024.28	199.462	93.75	239.97	74.055	239.758
48	1240.69	227.138	193.5	243	-169.992	145.469
49	1305.99	206.719	153.816	243	68.749	152.066
50	1371.29	128.264	56.5	179.375	50.906	163.474
51	914.192	119.812	92.744	161.206	59.744	107.755
52	1893.68	178.378	112.5	238.357	155.225	226.785
53	1371.29	213.339	177.08	243	-126.87	161.616
54	1501.89	213.905	168.791	243	71.565	178.248
55	1828.38	209.865	173.5	230.628	96.34	215.509
56	1567.19	187.989	126.739	237.799	74.745	189.824
57	2416.08	197.065	140.653	241.67	107.447	293.606
58	1893.68	193.423	120.925	243	-94.086	225.174
59	979.492	190.272	140.306	243	162.897	111.166
60	1893.68	212.919	180.311	239.064	114.775	227.737
61	1501.89	211.444	155.875	243	152.241	175.421
62	2089.58	184.55	135.09	225.713	54.246	247.761
63	1305.99	187.184	108	243	74.476	149.931
64	2611.98	200.341	151.053	242.244	-175.601	315.798
65	1958.98	194.009	146.621	243	178.025	234.378
66	2807.88	185.572	89.785	243	58.57	342.315
67	1958.98	207.357	174.333	237.852	133.603	236.455
68	1044.79	184.581	145.827	228.602	124.695	124.023
69	979.492	189.202	143.889	233.903	114.775	109.68
70	1240.69	192.557	129.889	204.407	180	142.761
71	1371.29	188.014	119	237.344	92.862	161.706
72	1436.59	137.821	79.889	158.09	90	167.003
73	2350.78	194.557	111	243	149.036	286.41
74	1305.99	195.077	79	243	111.251	157.063
75	2089.58	165.822	106.342	232.223	59.349	251.878
76	1697.79	165.32	91.727	228.22	85.426	198.638
77	1240.69	210.42	181.5	243	-173.29	142.335
78	848.893	205.497	174.5	210.667	180	94.949
79	1828.38	175.23	108.75	229.014	-85.601	216.925
80	1110.09	206.846	139.75	243	176.424	129.86
81	1305.99	218.543	174.75	242.026	96.009	156.393
82	1044.79	161.746	121.825	214.485	-140.711	117.45
83	1175.39	187.411	120.75	238.126	110.556	140.546
84	1044.79	177.831	144.6	207.16	129.806	120.841
85	1567.19	207.176	151	239.607	110.854	184.113
86	848.893	166.548	115.074	226.741	59.036	97.119
87	979.492	195.367	140.333	236.873	-167.005	113.675
88	1110.09	204.83	165.444	234.604	124.695	126.255
89	979.492	203.158	176.976	243	135	116.2
90	1044.79	168.174	128.08	213.702	86.186	124.169
91	1175.39	206.967	163	240.265	139.764	136.313
92	1305.99	187.061	130.386	238.333	171.027	155.88
93	1697.79	179.64	141.214	224.281	67.751	198.085
94	1305.99	163.473	103.759	214.028	-120.466	157.063
95	1893.68	209.468	161.891	234.374	52.306	224.67
96	1371.29	196.63	140.755	243	107.526	158.454
97	1371.29	202.615	153.5	243	96.009	158.402
98	1175.39	205.823	173.91	243	-154.983	133.761
99	1763.09	221.602	190.5	243	105.642	210.915
100	1305.99	202.687	135.528	243	15.524	152.093
101	914.192	209.099	171.923	243	98.746	106.286
102	783.594	177.952	140.277	235.612	138.814	86.468
103	1175.39	180.954	95.441	243	83.29	133.883
104	2024.28	221.257	188.722	243	-141.633	245.776
105	1240.69	156.765	108.634	206.12	42.709	142.964
106	1436.59	210.636	144.75	243	130.914	166.099
107	1305.99	182.223	127.941	236.191	171.027	155.135
108	1044.79	122.702	57.412	186.097	39.806	120.537
109	1240.69	156.795	86.569	243	-130.601	145.132
110	914.192	178.608	68.875	240.255	128.66	101.915
						59.5922
